# Supplementary material for: Telehealth pulmonary rehabilitation enhances functional capacity and quality of life in veterans with chronic obstructive pulmonary disease: a 12-week single-arm intervention study
Source: Sci Rep. 2025 Nov 28;15:43118. doi: 10.1038/s41598-024-84518-6 (PMC12678770; doi:10.1038/s41598-024-84518-6)
Supplement: Supplementary file 1 — Supplementary Information. [file 41598_2024_84518_MOESM1_ESM.xlsx]

## Sheet: 6MWT
Tests of Normality
	Kolmogorov-Smirnova			Shapiro-Wilk
	Statistic	df	Sig.	Statistic	df	Sig.
BL_6MWT (m)	0.125474	27	.200*	0.970841	27	0.624172
FU_6MWT (m)	0.109564	27	.200*	0.946662	27	0.177737
*. This is a lower bound of the true significance.
a. Lilliefors Significance Correction

## Sheet: 5XSTS
Tests of Normality
	Kolmogorov-Smirnova			Shapiro-Wilk
	Statistic	df	Sig.	Statistic	df	Sig.
BL 5 Sit-to-Stand	0.112083	23	.200*	0.947098	23	0.25449
FU 5 Sit-to-Stand	0.0940654	23	.200*	0.976174	23	0.83187
*. This is a lower bound of the true significance.
a. Lilliefors Significance Correction

## Sheet: TUG
Tests of Normality
	Kolmogorov-Smirnova			Shapiro-Wilk
	Statistic	df	Sig.	Statistic	df	Sig.
BL TUG (sec)	0.151379	20	.200*	0.965032	20	0.648431
FU TUG (sec)	0.152055	20	.200*	0.939559	20	0.235221
*. This is a lower bound of the true significance.
a. Lilliefors Significance Correction

## Sheet: QoL
Tests of Normality
	Kolmogorov-Smirnova			Shapiro-Wilk
	Statistic	df	Sig.	Statistic	df	Sig.
BL_CAT	0.110274	27	.200*	0.954806	27	0.279714
FU_CAT	0.112335	27	.200*	0.983827	27	0.936652
BL_SGRQ	0.122299	27	.200*	0.961542	27	0.400455
FU_SGRQ	0.109867	27	.200*	0.973811	27	0.704416
*. This is a lower bound of the true significance.
a. Lilliefors Significance Correction
